# Supplementary material for: The hepatopancreas microbiome of velvet crab, Necora puber
Source: Environ Microbiol Rep. 2024 Oct 1;16(5):e70014. doi: 10.1111/1758-2229.70014 (PMC11445078; doi:10.1111/1758-2229.70014)
Supplement: Supplementary file 4 — Table S4. [file EMI4-16-e70014-s001.csv]

Sample_ID	Sample_or_Control	Infected	Sampling_date	Season	Sex	CW	quant_reading
F2R2_15GV15	True sample	Y	30/06/2021	Summer	M	86	8.1
F2R2_15GV17	True sample	Y	30/06/2021	Summer	M	76	9.5
F2R2_15GV18	True sample	Y	30/06/2021	Summer	F	70	26.8
F2R3_15GV24	True sample	Y	30/06/2021	Summer	F	83	17.1
F2R3_15GV25	True sample	Y	30/06/2021	Summer	F	75	9.4
F2R3_15GV26	True sample	Y	30/06/2021	Summer	F	74	12.2
F2R3_15GV27	True sample	Y	30/06/2021	Summer	F	76	32
F3R4_14GV1	True sample	Y	03/03/2021	Spring	M	67	21.5
F3R4_14GV2	True sample	Y	03/03/2021	Spring	M	87	23.8
F3R4_14GV6	True sample	Y	03/03/2021	Spring	F	77	10.3
F3R5_14GV14	True sample	Y	03/03/2021	Spring	M	89	59.1
F3R5_14GV16	True sample	Y	03/03/2021	Spring	F	69	33.3
F3R5_14GV18	True sample	Y	03/03/2021	Spring	M	86	34.4
F3R6_14GV17	True sample	Y	03/03/2021	Spring	M	80	57.6
F3R6_14GV24	True sample	Y	03/03/2021	Spring	M	59	19.6
F3R6_15GV3	True sample	Y	03/03/2021	Spring	F	79	29
F3R6_15GV5	True sample	Y	30/06/2021	Summer	F	79	19.6
F3R6_15GV7	True sample	Y	30/06/2021	Summer	F	68	15.9
F3R6_15GV8	True sample	Y	30/06/2021	Summer	F	69	13.4
F1R3_14GV28	True sample	N	03/03/2021	Spring	M	85	19
F1R3_14GV29	True sample	N	03/03/2021	Spring	M	67	16.5
F1R3_14GV31	True sample	N	03/03/2021	Spring	F	68	10.7
F2R2_15GV19	True sample	N	30/06/2021	Summer	F	72	16.1
F3R4_14GV8	True sample	N	03/03/2021	Spring	M	85	26.6
F3R4_14GV9	True sample	N	03/03/2021	Spring	F	81	40
F3R5_14GV20	True sample	N	03/03/2021	Spring	M	65	31.1
F3R6_14GV23	True sample	N	03/03/2021	Spring	M	66	33.8
F3R6_15GV6	True sample	N	30/06/2021	Summer	F	73	32
F1R3_NPC	Control sample	C					30.5
F2R3_NPC	Control sample	C					49
F3R4_NC	Control sample	C					9.4
F3R4_NPC	Control sample	C					30.8
F3R5_NC	Control sample	C					24.1
F3R6_NPC	Control sample	C					17.2
